# Supplementary material for: Establishment of In Vitro Models by Stress-Induced Premature Senescence for Characterizing the Stromal Vascular Niche in Human Adipose Tissue
Source: Life (Basel). 2022 Sep 20;12(10):1459. doi: 10.3390/life12101459 (PMC9605485; doi:10.3390/life12101459)
Supplement: Supplementary file 1 [file life-12-01459-s001.zip]

Archive with 1 entries (1 files):
- life-1923993-supplementary.pdf
